# Supplementary material for: External exposome and incident asthma across the life course in 14 European cohorts: a prospective analysis within the EXPANSE project
Source: Lancet Reg Health Eur. 2025 May 15;54:101314. doi: 10.1016/j.lanepe.2025.101314 (PMC12266180; doi:10.1016/j.lanepe.2025.101314)
Supplement: Supplementary Table S10 [file mmc1.xlsx]

## Sheet: Content
Content
Sheet 1. Cohort-specific and meta-analysis results for the single exposures at baseline addresses
Sheet 2. Cohort-specific and meta-analysis results for single exposure at current addresses
Sheet 3. Cohort-specific and meta-analysis results for the built environment domain with different buffers
Sheet 4. Cohort-specific and meta-analysis results for the domain-specific clustering analysis
Sheet 5. Cohort-specific and meta-analysis results for the subgroup of environmental risk scores

## Sheet: sheet 1
Exposure	Cohort	Subgroup	OR	CI_Lower	CI_Upper	Weight	I2	Tau2	Q_pval	P_value
pm25	BAMSE	MBC	1.05127	0.794534	1.40495	7.6	NA	NA	NA	0.730952
pm25	ELSPAC-CZ	MBC	0.771052	0.677057	0.878095	10.5	NA	NA	NA	8.85e-05
pm25	GINIplusLISA_north	MBC	0.826959	0.286505	2.36316	1.4	NA	NA	NA	0.724099
pm25	GINIplusLISA_south	MBC	0.733447	0.458406	1.17351	4.7	NA	NA	NA	0.196092
pm25	Krakow	MBC	1.09417	0.771052	1.53726	6.6	NA	NA	NA	0.609138
pm25	PIAMA	MBC	1.89648	1.32313	2.69123	6.3	NA	NA	NA	0.000410063
pm25	CEANS	AC	1.68203	1.10517	2.55998	5.3	NA	NA	NA	0.0152382
pm25	EstBB_1	AC	1.20925	0.932394	1.56831	8	NA	NA	NA	0.152056
pm25	EstBB_2	AC	0.913931	0.726149	1.15027	8.7	NA	NA	NA	0.443107
pm25	GCAT	AC	0.895834	0.637628	1.2586	6.6	NA	NA	NA	0.526004
pm25	HAPIEE	AC	1.16183	1.0202	1.32313	10.6	NA	NA	NA	0.0237259
pm25	Lifelines	AC	1.16183	1.04081	1.29693	10.9	NA	NA	NA	0.00752374
pm25	NEMESIS-2	AC	1.43333	0.860708	2.4109	4.2	NA	NA	NA	0.170657
pm25	PONS	AC	1.1853	0.904837	1.53726	8	NA	NA	NA	0.208624
pm25	SALIA	AC	1.15027	0.201897	6.4883	0.6	NA	NA	NA	0.874334
pm25	Pooled - MBC	MBC	1.0202	0.755784	1.37713	NA	0.8	0.0978	0	0.896039
pm25	Pooled - AC	AC	1.13883	1.07251	1.2214	NA	0.2	0	0.265	8.85e-05
pm10	BAMSE	MBC	0.786628	0.565525	1.08329	8.4	NA	NA	NA	0.147789
pm10	ELSPAC-CZ	MBC	0.650509	0.522046	0.802519	10.3	NA	NA	NA	8.85e-05
pm10	GINIplusLISA_north	MBC	0.66365	0.140858	3.09566	1	NA	NA	NA	0.602973
pm10	GINIplusLISA_south	MBC	0.704688	0.431711	1.15027	5.8	NA	NA	NA	0.161513
pm10	Krakow	MBC	1.04081	0.606531	1.78604	5.3	NA	NA	NA	0.884565
pm10	PIAMA	MBC	1.59999	1.16183	2.18147	8.5	NA	NA	NA	0.00345072
pm10	CEANS	AC	1.55271	0.960789	2.53451	5.9	NA	NA	NA	0.0753802
pm10	EstBB_1	AC	1.1853	0.895834	1.58407	9.1	NA	NA	NA	0.242354
pm10	EstBB_2	AC	0.913931	0.644036	1.29693	7.9	NA	NA	NA	0.614261
pm10	GCAT	AC	0.970446	0.548812	1.71601	4.9	NA	NA	NA	0.917838
pm10	HAPIEE	AC	1.29693	1	1.66529	9.5	NA	NA	NA	0.0456699
pm10	Lifelines	AC	1.04081	0.895834	1.19722	11.5	NA	NA	NA	0.588722
pm10	NEMESIS-2	AC	0.960789	0.453845	2.03399	3.4	NA	NA	NA	0.916746
pm10	PONS	AC	1.20925	0.860708	1.71601	8	NA	NA	NA	0.2804
pm10	SALIA	AC	1.73325	0.158817	18.7276	0.4	NA	NA	NA	0.651275
pm10	Pooled - MBC	MBC	0.88692	0.637628	1.23368	NA	0.8	0.1102	0	0.476015
pm10	Pooled - AC	AC	1.11628	1	1.23368	NA	0	0.0014	0.625	0.0400403
no2	BAMSE	MBC	0.913931	0.740818	1.1275	7.2	NA	NA	NA	0.400908
no2	ELSPAC-CZ	MBC	0.843665	0.631284	1.1275	4.8	NA	NA	NA	0.25057
no2	GINIplusLISA_north	MBC	0.88692	0.537944	1.44773	2.1	NA	NA	NA	0.634679
no2	GINIplusLISA_south	MBC	0.802519	0.677057	0.951229	8.8	NA	NA	NA	0.0111976
no2	Krakow	MBC	1.04081	0.554327	1.93479	1.4	NA	NA	NA	0.900175
no2	PIAMA	MBC	1.2586	1.10517	1.44773	10.6	NA	NA	NA	0.000840021
no2	CEANS	AC	1.16183	0.932394	1.43333	7.1	NA	NA	NA	0.171487
no2	EstBB_1	AC	1.10517	0.980199	1.23368	11.5	NA	NA	NA	0.0883161
no2	EstBB_2	AC	0.951229	0.83527	1.07251	11	NA	NA	NA	0.43304
no2	GCAT	AC	1.03045	0.88692	1.19722	9.7	NA	NA	NA	0.695058
no2	HAPIEE	AC	0.794534	0.414783	1.52196	1.3	NA	NA	NA	0.487972
no2	Lifelines	AC	1.05127	0.99005	1.10517	14.5	NA	NA	NA	0.0747789
no2	NEMESIS-2	AC	0.913931	0.683861	1.23368	4.8	NA	NA	NA	0.549863
no2	PONS	AC	1.03045	0.740818	1.43333	4.1	NA	NA	NA	0.85858
no2	SALIA	AC	1.07251	0.543351	2.13828	1.2	NA	NA	NA	0.841252
no2	Pooled - MBC	MBC	0.951229	0.794534	1.15027	NA	0.7	0.0297	0.001	0.596299
no2	Pooled - AC	AC	1.04081	1	1.08329	NA	0	0	0.707	0.0499958
o3	BAMSE	MBC	1.03045	0.718924	1.47698	6.1	NA	NA	NA	0.870256
o3	ELSPAC-CZ	MBC	1.27125	0.869358	1.85893	5.8	NA	NA	NA	0.215755
o3	GINIplusLISA_north	MBC	1.15027	0.559898	2.36316	2.3	NA	NA	NA	0.703121
o3	GINIplusLISA_south	MBC	1.27125	1.0202	1.58407	9.3	NA	NA	NA	0.032502
o3	Krakow	MBC	0.913931	0.402524	2.05443	1.9	NA	NA	NA	0.828643
o3	PIAMA	MBC	0.771052	0.650509	0.904837	10.7	NA	NA	NA	0.0020118
o3	CEANS	AC	0.66365	0.472367	0.923116	6.5	NA	NA	NA	0.0164486
o3	EstBB_1	AC	0.704688	0.565525	0.869358	9.4	NA	NA	NA	0.0014193
o3	EstBB_2	AC	1.13883	0.941765	1.37713	10.2	NA	NA	NA	0.179903
o3	GCAT	AC	0.960789	0.763379	1.2214	9	NA	NA	NA	0.738669
o3	HAPIEE	AC	1.0202	0.66365	1.56831	5	NA	NA	NA	0.927363
o3	Lifelines	AC	0.895834	0.810584	0.980199	12.5	NA	NA	NA	0.0232395
o3	NEMESIS-2	AC	1.19722	0.778801	1.85893	4.8	NA	NA	NA	0.417346
o3	PONS	AC	0.895834	0.537944	1.49182	3.9	NA	NA	NA	0.672481
o3	SALIA	AC	0.860708	0.436049	1.68203	2.6	NA	NA	NA	0.663159
o3	Pooled - MBC	MBC	1.04081	0.826959	1.29693	NA	0.7	0.0409	0.008	0.727506
o3	Pooled - AC	AC	0.904837	0.786628	1.04081	NA	0.5	0.0218	0.033	0.161513
ndvi_md5	BAMSE	MBC	0.980199	0.869358	1.10517	8.1	NA	NA	NA	0.74392
ndvi_md5	ELSPAC-CZ	MBC	0.913931	0.733447	1.15027	3.1	NA	NA	NA	0.43304
ndvi_md5	GINIplusLISA_north	MBC	0.932394	0.704688	1.23368	2.1	NA	NA	NA	0.624134
ndvi_md5	GINIplusLISA_south	MBC	1.10517	0.960789	1.2586	6.5	NA	NA	NA	0.146543
ndvi_md5	Krakow	MBC	1.1275	0.763379	1.68203	1.1	NA	NA	NA	0.551547
ndvi_md5	PIAMA	MBC	0.852144	0.778801	0.923116	11.2	NA	NA	NA	0.000224773
ndvi_md5	CEANS	AC	0.951229	0.852144	1.07251	8.1	NA	NA	NA	0.394118
ndvi_md5	EstBB_1	AC	0.980199	0.923116	1.05127	13.7	NA	NA	NA	0.546458
ndvi_md5	EstBB_2	AC	1.03045	0.970446	1.09417	13.8	NA	NA	NA	0.327086
ndvi_md5	GCAT	AC	0.970446	0.802519	1.17351	4.1	NA	NA	NA	0.756961
ndvi_md5	HAPIEE	AC	0.895834	0.650509	1.23368	1.6	NA	NA	NA	0.50047
ndvi_md5	Lifelines	AC	1	0.970446	1.03045	18.1	NA	NA	NA	1
ndvi_md5	NEMESIS-2	AC	1	0.826959	1.19722	4.2	NA	NA	NA	1
ndvi_md5	PONS	AC	0.878095	0.718924	1.07251	3.7	NA	NA	NA	0.202663
ndvi_md5	SALIA	AC	0.99005	0.606531	1.59999	0.7	NA	NA	NA	0.967764
ndvi_md5	Pooled - MBC	MBC	0.960789	0.869358	1.06184	NA	0.6	0.0079	0.033	0.43304
ndvi_md5	Pooled - AC	AC	1	0.970446	1.0202	NA	0	0	0.855	1
ndvi_sd5	BAMSE	MBC	1	0.67032	1.50682	7	NA	NA	NA	1
ndvi_sd5	ELSPAC-CZ	MBC	1.39097	0.637628	3.03436	2.1	NA	NA	NA	0.406974
ndvi_sd5	GINIplusLISA_north	MBC	1.2586	0.254107	6.23389	0.5	NA	NA	NA	0.778135
ndvi_sd5	GINIplusLISA_south	MBC	1.34986	0.501576	3.59664	1.4	NA	NA	NA	0.550538
ndvi_sd5	Krakow	MBC	4.71147	1.1275	19.8857	0.7	NA	NA	NA	0.0342536
ndvi_sd5	PIAMA	MBC	0.612626	0.375311	1.01005	4.9	NA	NA	NA	0.0523551
ndvi_sd5	CEANS	AC	0.932394	0.826959	1.06184	26.2	NA	NA	NA	0.272379
ndvi_sd5	EstBB_1	AC	0.913931	0.690734	1.19722	12.5	NA	NA	NA	0.521227
ndvi_sd5	EstBB_2	AC	1.1275	0.88692	1.41907	15.1	NA	NA	NA	0.316899
ndvi_sd5	GCAT	AC	1.27125	0.431711	3.74342	1.1	NA	NA	NA	0.663159
ndvi_sd5	HAPIEE	AC	0.941765	0.225373	3.93535	0.7	NA	NA	NA	0.934458
ndvi_sd5	Lifelines	AC	1.17351	1.0202	1.33643	25.5	NA	NA	NA	0.0201811
ndvi_sd5	NEMESIS-2	AC	1.61607	0.491644	5.31217	0.9	NA	NA	NA	0.429184
ndvi_sd5	PONS	AC	1.28403	0.423162	3.89619	1.1	NA	NA	NA	0.658893
ndvi_sd5	SALIA	AC	0.843665	0.0608101	11.5883	0.2	NA	NA	NA	0.898993
ndvi_sd5	Pooled - MBC	MBC	1.10517	0.718924	1.69893	NA	0.5	0.1219	0.098	0.648524
ndvi_sd5	Pooled - AC	AC	1.05127	0.923116	1.1853	NA	0	0.0088	0.442	0.43304
gsc_dis	BAMSE	MBC	0.970446	0.748264	1.2586	9.2	NA	NA	NA	0.821082
gsc_dis	ELSPAC-CZ	MBC	0.606531	0.261846	1.40495	1.1	NA	NA	NA	0.243345
gsc_dis	GINIplusLISA_north	MBC	0.970446	0.398519	2.36316	1	NA	NA	NA	0.947324
gsc_dis	GINIplusLISA_south	MBC	0.677057	0.410656	1.10517	3	NA	NA	NA	0.12253
gsc_dis	Krakow	MBC	2.01375	0.657047	6.11045	0.6	NA	NA	NA	0.218512
gsc_dis	PIAMA	MBC	1.24608	0.970446	1.61607	9.5	NA	NA	NA	0.0908405
gsc_dis	CEANS	AC	1.03045	0.704688	1.50682	4.9	NA	NA	NA	0.877029
gsc_dis	EstBB_1	AC	0.869358	0.704688	1.07251	13	NA	NA	NA	0.191326
gsc_dis	EstBB_2	AC	0.83527	0.697676	1	16.4	NA	NA	NA	0.0499958
gsc_dis	GCAT	AC	0.970446	0.690734	1.36343	5.9	NA	NA	NA	0.862698
gsc_dis	HAPIEE	AC	1.85893	0.606531	5.7546	0.6	NA	NA	NA	0.280063
gsc_dis	Lifelines	AC	0.923116	0.83527	1.0202	29.7	NA	NA	NA	0.116881
gsc_dis	NEMESIS-2	AC	1.44773	0.895834	2.36316	3.1	NA	NA	NA	0.134847
gsc_dis	PONS	AC	1.09417	0.522046	2.31637	1.4	NA	NA	NA	0.812829
gsc_dis	SALIA	AC	1	0.32628	3.06485	0.6	NA	NA	NA	1
gsc_dis	Pooled - MBC	MBC	0.99005	0.771052	1.27125	NA	0.4	0.0335	0.151	0.93751
gsc_dis	Pooled - AC	AC	0.923116	0.852144	0.99005	NA	0	0	0.529	0.036558
bss_dis	BAMSE	MBC	1	0.951229	1.05127	0.2	NA	NA	NA	1
bss_dis	ELSPAC-CZ	MBC	1.01005	1	1.0202	2.8	NA	NA	NA	0.0499958
bss_dis	GINIplusLISA_north	MBC	1	0.980199	1.0202	1.8	NA	NA	NA	1
bss_dis	GINIplusLISA_south	MBC	1	1	1.01005	5.9	NA	NA	NA	1
bss_dis	Krakow	MBC	1.01005	0.941765	1.08329	0.1	NA	NA	NA	0.779478
bss_dis	PIAMA	MBC	1	0.99005	1	11.6	NA	NA	NA	1
bss_dis	CEANS	AC	0.99005	0.970446	1.01005	1.4	NA	NA	NA	0.327086
bss_dis	EstBB_1	AC	1	1	1	15.5	NA	NA	NA	NA
bss_dis	EstBB_2	AC	1	1	1	15.4	NA	NA	NA	NA
bss_dis	GCAT	AC	1	1	1.01005	6.5	NA	NA	NA	1
bss_dis	HAPIEE	AC	1	1	1.01005	11.6	NA	NA	NA	1
bss_dis	Lifelines	AC	1.01005	1	1.01005	15.4	NA	NA	NA	8.85e-05
bss_dis	NEMESIS-2	AC	1	1	1.01005	10.2	NA	NA	NA	1
bss_dis	PONS	AC	1	0.980199	1.0202	1.3	NA	NA	NA	1
bss_dis	SALIA	AC	1.01005	0.980199	1.04081	0.5	NA	NA	NA	0.513541
bss_dis	Pooled - MBC	MBC	1	1	1.01005	NA	0	0	0.468	1
bss_dis	Pooled - AC	AC	1	1	1	NA	0.8	0	0	NA
bsi_dis	BAMSE	MBC	0.932394	0.83527	1.05127	2.9	NA	NA	NA	0.232852
bsi_dis	ELSPAC-CZ	MBC	1.01005	0.826959	1.23368	1	NA	NA	NA	0.921932
bsi_dis	GINIplusLISA_north	MBC	1.08329	0.932394	1.27125	1.6	NA	NA	NA	0.311723
bsi_dis	GINIplusLISA_south	MBC	1.01005	0.932394	1.09417	5.4	NA	NA	NA	0.806456
bsi_dis	Krakow	MBC	0.980199	0.778801	1.23368	0.7	NA	NA	NA	0.864668
bsi_dis	PIAMA	MBC	0.941765	0.869358	1.0202	5.4	NA	NA	NA	0.141562
bsi_dis	CEANS	AC	0.951229	0.826959	1.09417	2	NA	NA	NA	0.483927
bsi_dis	EstBB_1	AC	0.970446	0.941765	1	22.1	NA	NA	NA	0.0499958
bsi_dis	EstBB_2	AC	1	0.970446	1.0202	22.7	NA	NA	NA	1
bsi_dis	GCAT	AC	1.03045	0.960789	1.10517	6.5	NA	NA	NA	0.400908
bsi_dis	HAPIEE	AC	1.55271	1.06184	2.24791	0.3	NA	NA	NA	0.0214633
bsi_dis	Lifelines	AC	1.0202	0.99005	1.04081	25.1	NA	NA	NA	0.116881
bsi_dis	NEMESIS-2	AC	0.778801	0.606531	1.01005	0.6	NA	NA	NA	0.0546601
bsi_dis	PONS	AC	0.960789	0.860708	1.07251	3.1	NA	NA	NA	0.476015
bsi_dis	SALIA	AC	1.27125	0.970446	1.64872	0.6	NA	NA	NA	0.0758823
bsi_dis	Pooled - MBC	MBC	0.980199	0.932394	1.03045	NA	0	0	0.567	0.43304
bsi_dis	Pooled - AC	AC	1	0.970446	1.0202	NA	0.6	0.0003	0.009	1
imp_500	BAMSE	MBC	1.08329	0.657047	1.80399	8.2	NA	NA	NA	0.756185
imp_500	ELSPAC-CZ	MBC	1.08329	0.418952	2.80107	3	NA	NA	NA	0.868903
imp_500	GINIplusLISA_north	MBC	1.20925	0.511709	2.88637	3.5	NA	NA	NA	0.666817
imp_500	GINIplusLISA_south	MBC	0.637628	0.349938	1.16183	6.4	NA	NA	NA	0.141562
imp_500	Krakow	MBC	1.99372	0.225373	17.4615	0.6	NA	NA	NA	0.534078
imp_500	PIAMA	MBC	1.91554	1.32313	2.80107	11.7	NA	NA	NA	0.00068046
imp_500	CEANS	AC	1.33643	0.726149	2.4596	6.2	NA	NA	NA	0.351438
imp_500	EstBB_1	AC	1.20925	0.83527	1.76827	11.8	NA	NA	NA	0.320677
imp_500	EstBB_2	AC	0.970446	0.697676	1.34986	13.3	NA	NA	NA	0.85858
imp_500	GCAT	AC	1.40495	0.66365	2.97427	4.5	NA	NA	NA	0.374254
imp_500	HAPIEE	AC	0.718924	0.160414	3.25437	1.3	NA	NA	NA	0.667365
imp_500	Lifelines	AC	1	0.878095	1.13883	22.2	NA	NA	NA	1
imp_500	NEMESIS-2	AC	1.20925	0.532592	2.7456	3.9	NA	NA	NA	0.649724
imp_500	PONS	AC	2.33965	0.755784	7.17068	2.2	NA	NA	NA	0.138636
imp_500	SALIA	AC	1.01005	0.212248	4.80665	1.2	NA	NA	NA	0.989976
imp_500	Pooled - MBC	MBC	1.1853	0.786628	1.76827	NA	0.5	0.1197	0.066	0.410669
imp_500	Pooled - AC	AC	1.04081	0.932394	1.16183	NA	0	0	0.781	0.476015
lan_500	BAMSE	MBC	0.843665	0.565525	1.2586	1	NA	NA	NA	0.404845
lan_500	ELSPAC-CZ	MBC	1.01005	0.88692	1.13883	6.7	NA	NA	NA	0.875402
lan_500	GINIplusLISA_north	MBC	0.923116	0.802519	1.07251	5.7	NA	NA	NA	0.279528
lan_500	GINIplusLISA_south	MBC	0.904837	0.826959	1	8.9	NA	NA	NA	0.0390976
lan_500	Krakow	MBC	1.59999	0.449329	5.64065	0.1	NA	NA	NA	0.466478
lan_500	PIAMA	MBC	1.1275	1.05127	1.2214	11.1	NA	NA	NA	0.00171269
lan_500	CEANS	AC	1.09417	0.99005	1.2214	8.1	NA	NA	NA	0.0929573
lan_500	EstBB_1	AC	1.06184	1.0202	1.11628	14.4	NA	NA	NA	0.00896638
lan_500	EstBB_2	AC	0.980199	0.941765	1.0202	14.7	NA	NA	NA	0.327086
lan_500	GCAT	AC	1.17351	0.778801	1.76827	1	NA	NA	NA	0.444344
lan_500	HAPIEE	AC	2.36316	0.878095	6.35982	0.2	NA	NA	NA	0.088638
lan_500	Lifelines	AC	1.04081	1.0202	1.06184	16.3	NA	NA	NA	8.85e-05
lan_500	NEMESIS-2	AC	1.07251	0.88692	1.29693	3.9	NA	NA	NA	0.47023
lan_500	PONS	AC	1.05127	0.923116	1.20925	6.3	NA	NA	NA	0.467884
lan_500	SALIA	AC	0.794534	0.582748	1.08329	1.7	NA	NA	NA	0.145893
lan_500	Pooled - MBC	MBC	0.99005	0.895834	1.09417	NA	0.7	0.0082	0.008	0.84461
lan_500	Pooled - AC	AC	1.04081	1	1.07251	NA	0.5	0.0011	0.032	0.0250909
temp_mean	BAMSE	MBC	0.88692	0.726149	1.08329	11.9	NA	NA	NA	0.239595
temp_mean	ELSPAC-CZ	MBC	1.30996	0.71177	2.4109	3.4	NA	NA	NA	0.385646
temp_mean	GINIplusLISA_north	MBC	0.852144	0.323033	2.2705	1.5	NA	NA	NA	0.747725
temp_mean	GINIplusLISA_south	MBC	0.718924	0.477114	1.08329	6.2	NA	NA	NA	0.114667
temp_mean	Krakow	MBC	1.11628	0.316637	3.93535	1	NA	NA	NA	0.864136
temp_mean	PIAMA	MBC	1.47698	1.19722	1.80399	11.8	NA	NA	NA	0.000192409
temp_mean	CEANS	AC	1.34986	0.810584	2.24791	4.5	NA	NA	NA	0.248935
temp_mean	EstBB_2	AC	0.960789	0.83527	1.10517	14.1	NA	NA	NA	0.575479
temp_mean	GCAT	AC	0.878095	0.740818	1.05127	12.9	NA	NA	NA	0.145393
temp_mean	HAPIEE	AC	1.1853	0.718924	1.97388	4.7	NA	NA	NA	0.509381
temp_mean	Lifelines	AC	0.970446	0.932394	1.01005	16.7	NA	NA	NA	0.141562
temp_mean	NEMESIS-2	AC	1.09417	0.644036	1.85893	4.3	NA	NA	NA	0.739262
temp_mean	PONS	AC	1.29693	0.869358	1.93479	6.3	NA	NA	NA	0.202663
temp_mean	SALIA	AC	0.449329	0.0916297	2.22554	0.6	NA	NA	NA	0.325572
temp_mean	Pooled - MBC	MBC	1.04081	0.771052	1.39097	NA	0.7	0.0715	0.004	0.790422
temp_mean	Pooled - AC	AC	0.970446	0.932394	1.01005	NA	0	0	0.474	0.141562
temp_sd	BAMSE	MBC	0.941765	0.631284	1.39097	6.5	NA	NA	NA	0.765916
temp_sd	ELSPAC-CZ	MBC	0.343009	0.0403566	2.91538	0.3	NA	NA	NA	0.327086
temp_sd	GINIplusLISA_north	MBC	1.08329	0.158817	7.46332	0.3	NA	NA	NA	0.93508
temp_sd	GINIplusLISA_south	MBC	0.275271	0.0502874	1.52196	0.4	NA	NA	NA	0.138092
temp_sd	Krakow	MBC	0.0742736	0.00161245	3.42123	0.1	NA	NA	NA	0.183338
temp_sd	PIAMA	MBC	0.57695	0.375311	0.878095	5.8	NA	NA	NA	0.0111976
temp_sd	CEANS	AC	0.913931	0.733447	1.13883	15.2	NA	NA	NA	0.422658
temp_sd	EstBB_2	AC	0.923116	0.755784	1.1275	16.7	NA	NA	NA	0.43304
temp_sd	GCAT	AC	1.13883	0.748264	1.71601	6	NA	NA	NA	0.539231
temp_sd	HAPIEE	AC	2.15977	0.860708	5.41948	1.4	NA	NA	NA	0.100915
temp_sd	Lifelines	AC	1.06184	1.0202	1.10517	33.3	NA	NA	NA	0.00328212
temp_sd	NEMESIS-2	AC	0.904837	0.644036	1.27125	8.4	NA	NA	NA	0.564297
temp_sd	PONS	AC	0.869358	0.559898	1.34986	5.4	NA	NA	NA	0.532866
temp_sd	SALIA	AC	1.01005	0.0244775	41.6791	0.1	NA	NA	NA	0.995796
temp_sd	Pooled - MBC	MBC	0.67032	0.440432	1.03045	NA	0.2	0.0669	0.304	0.0650803
temp_sd	Pooled - AC	AC	1.01005	0.923116	1.10517	NA	0.1	0.0033	0.374	0.827602
temp_meanw	BAMSE	MBC	0.860708	0.697676	1.06184	10.9	NA	NA	NA	0.161513
temp_meanw	ELSPAC-CZ	MBC	1.1853	0.71177	1.95424	3.8	NA	NA	NA	0.509381
temp_meanw	GINIplusLISA_north	MBC	0.960789	0.467666	1.97388	2.1	NA	NA	NA	0.913291
temp_meanw	GINIplusLISA_south	MBC	0.718924	0.501576	1.04081	6.1	NA	NA	NA	0.0763855
temp_meanw	Krakow	MBC	0.878095	0.310367	2.48432	1	NA	NA	NA	0.806456
temp_meanw	PIAMA	MBC	1.41907	1.13883	1.76827	10.6	NA	NA	NA	0.00181971
temp_meanw	CEANS	AC	0.895834	0.594521	1.36343	5.1	NA	NA	NA	0.6034
temp_meanw	EstBB_2	AC	0.904837	0.778801	1.05127	13.7	NA	NA	NA	0.191326
temp_meanw	GCAT	AC	0.843665	0.677057	1.05127	10.7	NA	NA	NA	0.129888
temp_meanw	HAPIEE	AC	1.2214	0.843665	1.75067	6.1	NA	NA	NA	0.282835
temp_meanw	Lifelines	AC	1.04081	0.980199	1.11628	17.5	NA	NA	NA	0.227758
temp_meanw	NEMESIS-2	AC	1.07251	0.683861	1.66529	4.6	NA	NA	NA	0.757843
temp_meanw	PONS	AC	0.980199	0.704688	1.34986	7.1	NA	NA	NA	0.903996
temp_meanw	SALIA	AC	0.57695	0.149569	2.2034	0.6	NA	NA	NA	0.42285
temp_meanw	Pooled - MBC	MBC	1	0.771052	1.29693	NA	0.7	0.056	0.012	1
temp_meanw	Pooled - AC	AC	0.980199	0.895834	1.07251	NA	0.1	0.0043	0.343	0.663159
temp_sdw	BAMSE	MBC	0.980199	0.631284	1.52196	0.5	NA	NA	NA	0.92901
temp_sdw	ELSPAC-CZ	MBC	0.0411719	0.00147367	1.15027	0	NA	NA	NA	0.0604362
temp_sdw	GINIplusLISA_north	MBC	0.190139	0.0232837	1.53726	0	NA	NA	NA	0.120416
temp_sdw	GINIplusLISA_south	MBC	0.301194	0.0424257	2.15977	0	NA	NA	NA	0.231327
temp_sdw	Krakow	MBC	0.860708	0.0305009	24.5325	0	NA	NA	NA	0.929962
temp_sdw	PIAMA	MBC	0.588605	0.375311	0.932394	0.5	NA	NA	NA	0.0224258
temp_sdw	CEANS	AC	0.332871	0.0678809	1.63232	0	NA	NA	NA	0.175107
temp_sdw	EstBB_2	AC	0.941765	0.644036	1.37713	0.7	NA	NA	NA	0.756961
temp_sdw	GCAT	AC	1.1275	0.23457	5.41948	0	NA	NA	NA	0.880915
temp_sdw	HAPIEE	AC	1.23368	0.588605	2.55998	0.2	NA	NA	NA	0.575479
temp_sdw	Lifelines	AC	1.03045	0.99005	1.06184	36.7	NA	NA	NA	0.0929573
temp_sdw	NEMESIS-2	AC	0.843665	0.625002	1.1275	1.1	NA	NA	NA	0.258691
temp_sdw	PONS	AC	0.99005	0.99005	1	60.3	NA	NA	NA	8.85e-05
temp_sdw	SALIA	AC	0.07502	0.000605171	9.29987	0	NA	NA	NA	0.292252
temp_sdw	Pooled - MBC	MBC	0.612626	0.360595	1.05127	NA	0.4	0.1304	0.173	0.0726314
temp_sdw	Pooled - AC	AC	1	0.970446	1.03045	NA	0.2	0.0004	0.3	1
temp_meanc	BAMSE	MBC	0.923116	0.771052	1.10517	11	NA	NA	NA	0.383693
temp_meanc	ELSPAC-CZ	MBC	1.49182	0.726149	3.06485	1.6	NA	NA	NA	0.276203
temp_meanc	GINIplusLISA_north	MBC	0.631284	0.163654	2.4109	0.5	NA	NA	NA	0.502645
temp_meanc	GINIplusLISA_south	MBC	0.748264	0.481909	1.16183	3.8	NA	NA	NA	0.19642
temp_meanc	Krakow	MBC	1.75067	0.394554	7.7679	0.4	NA	NA	NA	0.461339
temp_meanc	PIAMA	MBC	1.40495	1.1853	1.66529	11.3	NA	NA	NA	8.85e-05
temp_meanc	CEANS	AC	1.10517	0.904837	1.34986	10	NA	NA	NA	0.327086
temp_meanc	EstBB_2	AC	1	0.913931	1.10517	15	NA	NA	NA	1
temp_meanc	GCAT	AC	0.923116	0.802519	1.05127	13.2	NA	NA	NA	0.245446
temp_meanc	HAPIEE	AC	0.941765	0.554327	1.59999	2.7	NA	NA	NA	0.824402
temp_meanc	Lifelines	AC	0.960789	0.932394	0.99005	17.3	NA	NA	NA	0.00896638
temp_meanc	NEMESIS-2	AC	1.05127	0.778801	1.43333	6.3	NA	NA	NA	0.747974
temp_meanc	PONS	AC	1.1853	0.88692	1.58407	6.7	NA	NA	NA	0.25057
temp_meanc	SALIA	AC	0.371577	0.0639279	2.18147	0.3	NA	NA	NA	0.271604
temp_meanc	Pooled - MBC	MBC	1.07251	0.802519	1.43333	NA	0.7	0.0615	0.006	0.636139
temp_meanc	Pooled - AC	AC	0.970446	0.941765	1	NA	0	0	0.513	0.0499958
temp_sdc	BAMSE	MBC	0.895834	0.606531	1.32313	0.6	NA	NA	NA	0.580386
temp_sdc	ELSPAC-CZ	MBC	0.264477	0.0320647	2.18147	0	NA	NA	NA	0.216663
temp_sdc	GINIplusLISA_north	MBC	4.0552	0.40657	40.4473	0	NA	NA	NA	0.232852
temp_sdc	GINIplusLISA_south	MBC	0.559898	0.0665368	4.71147	0	NA	NA	NA	0.593543
temp_sdc	Krakow	MBC	0.463013	0.0101529	21.3276	0	NA	NA	NA	0.693166
temp_sdc	PIAMA	MBC	0.477114	0.229925	0.980199	0.2	NA	NA	NA	0.0454407
temp_sdc	CEANS	AC	0.913931	0.718924	1.16183	1.7	NA	NA	NA	0.462339
temp_sdc	EstBB_2	AC	1.0202	0.826959	1.2586	2.2	NA	NA	NA	0.851922
temp_sdc	GCAT	AC	1.46228	0.357007	5.98945	0	NA	NA	NA	0.597342
temp_sdc	HAPIEE	AC	3.18993	1.30996	7.7679	0.1	NA	NA	NA	0.0106308
temp_sdc	Lifelines	AC	0.960789	0.932394	0.99005	92.9	NA	NA	NA	0.00896638
temp_sdc	NEMESIS-2	AC	0.913931	0.697676	1.20925	1.3	NA	NA	NA	0.521227
temp_sdc	PONS	AC	0.860708	0.600496	1.23368	0.8	NA	NA	NA	0.414119
temp_sdc	SALIA	AC	2.53451	0.145148	44.7012	0	NA	NA	NA	0.524626
temp_sdc	Pooled - MBC	MBC	0.718924	0.444858	1.16183	NA	0.1	0.0695	0.373	0.177819
temp_sdc	Pooled - AC	AC	0.960789	0.932394	0.99005	NA	0.2	0	0.265	0.00896638

## Sheet: sheet 2
pollutant	cohort	OR	or_low	or_high	pvalue	weight	I2
pm25_curr	BAMSE	0.82346	0.690205	0.982441	NA	26.3	NA
pm25_curr	GINIplusLISA_south	0.909406	0.750306	1.10224	NA	25.4	NA
pm25_curr	GINIplusLISA_north	1.0472	0.781311	1.40356	NA	19.6	NA
pm25_curr	PIAMA	1.94834	1.16943	3.24606	NA	10.8	NA
pm25_curr	Krakow	0.879066	0.635868	1.21528	NA	18	NA
pm25_curr	Pooled Estimate	-0.0175182	-0.222007	0.186971	0.866656	NA	0.6
pm10_curr	BAMSE	0.846781	0.731224	0.980599	NA	25.5	NA
pm10_curr	GINIplusLISA_south	0.89409	0.691643	1.15579	NA	19.3	NA
pm10_curr	GINIplusLISA_north	0.995092	0.734665	1.34784	NA	16.9	NA
pm10_curr	PIAMA	1.42757	1.11392	1.82954	NA	19.8	NA
pm10_curr	Krakow	0.940683	0.714979	1.23764	NA	18.4	NA
pm10_curr	Pooled Estimate	-0.00565586	-0.193917	0.182605	0.953046	NA	0.7
no2_curr	BAMSE	0.87861	0.765956	1.00783	NA	23.6	NA
no2_curr	GINIplusLISA_south	0.872066	0.715134	1.06344	NA	17.7	NA
no2_curr	GINIplusLISA_north	1.02743	0.765936	1.37819	NA	11.2	NA
no2_curr	PIAMA	1.1211	1.03547	1.21382	NA	29.7	NA
no2_curr	Krakow	1.09413	0.89856	1.33228	NA	17.8	NA
no2_curr	Pooled Estimate	-0.00179004	-0.122109	0.118529	0.976738	NA	0.7
o3_curr	BAMSE	0.987798	0.858367	1.13675	NA	11.8	NA
o3_curr	GINIplusLISA_south	1.15732	0.948359	1.41231	NA	6.2	NA
o3_curr	GINIplusLISA_north	0.972939	0.791447	1.19605	NA	5.8	NA
o3_curr	PIAMA	0.945681	0.91065	0.98206	NA	69.7	NA
o3_curr	Krakow	0.957412	0.79	1.1603	NA	6.6	NA
o3_curr	Pooled Estimate	-0.0358036	-0.0866912	0.0150839	0.167895	NA	0
ndvi_md5_curr	BAMSE	1.06137	0.944783	1.19233	NA	29.8	NA
ndvi_md5_curr	GINIplusLISA_south	1.13913	0.974916	1.33101	NA	26.8	NA
ndvi_md5_curr	GINIplusLISA_north	0.840577	0.646496	1.09292	NA	18.7	NA
ndvi_md5_curr	PIAMA	0.043568	0.00527717	0.359694	NA	0.6	NA
ndvi_md5_curr	Krakow	0.823846	0.682054	0.995116	NA	24.1	NA
ndvi_md5_curr	Pooled Estimate	-0.0458387	-0.212708	0.121031	0.590303	NA	0.8
ndvi_sd5_curr	BAMSE	1.23359	1.10236	1.38044	NA	28.3	NA
ndvi_sd5_curr	GINIplusLISA_south	0.955129	0.791647	1.15237	NA	25.4	NA
ndvi_sd5_curr	GINIplusLISA_north	0.938527	0.713315	1.23484	NA	21.6	NA
ndvi_sd5_curr	PIAMA	0.00418104	0.000123332	0.14174	NA	0.5	NA
ndvi_sd5_curr	Krakow	0.714141	0.576801	0.884183	NA	24.3	NA
ndvi_sd5_curr	Pooled Estimate	-0.0726229	-0.311516	0.16627	0.551293	NA	0.9
gsc_dis_curr	BAMSE	1.00917	0.899783	1.13185	NA	21.6	NA
gsc_dis_curr	GINIplusLISA_south	0.928127	0.785024	1.09732	NA	20	NA
gsc_dis_curr	GINIplusLISA_north	1.06567	0.814588	1.39415	NA	16.5	NA
gsc_dis_curr	PIAMA	1.00131	0.997827	1.00481	NA	23.2	NA
gsc_dis_curr	Krakow	1.69943	1.38057	2.09193	NA	18.7	NA
gsc_dis_curr	Pooled Estimate	0.0968601	-0.106823	0.300544	0.351313	NA	0.8
bsw_dis_curr	BAMSE	1.00076	0.905179	1.10644	NA	0	NA
bsw_dis_curr	GINIplusLISA_south	1.03462	0.888901	1.20422	NA	0	NA
bsw_dis_curr	GINIplusLISA_north	1.05433	0.848431	1.31021	NA	0	NA
bsw_dis_curr	PIAMA	0.999997	0.999988	1.00001	NA	100	NA
bsw_dis_curr	Krakow	0.889124	0.719224	1.09916	NA	0	NA
bsw_dis_curr	Pooled Estimate	-3.018e-06	-1.213e-05	6.09403e-06	0.516234	NA	0
imp_500_curr	BAMSE	0.971193	0.870705	1.08328	NA	0	NA
imp_500_curr	GINIplusLISA_south	0.872168	0.688084	1.1055	NA	0	NA
imp_500_curr	GINIplusLISA_north	1.1137	0.740761	1.67439	NA	0	NA
imp_500_curr	PIAMA	1.00054	1.00012	1.00096	NA	100	NA
imp_500_curr	Krakow	1.07718	0.864722	1.34183	NA	0	NA
imp_500_curr	Pooled Estimate	0.000536718	0.000116558	0.000956877	0.0122907	NA	0
lan_500_curr	BAMSE	0.97309	0.942711	1.00445	NA	34.1	NA
lan_500_curr	GINIplusLISA_south	0.874779	0.729101	1.04957	NA	2.2	NA
lan_500_curr	GINIplusLISA_north	1.02229	0.688788	1.51728	NA	0.5	NA
lan_500_curr	PIAMA	1.0002	1.00006	1.00033	NA	63.3	NA
lan_500_curr	Krakow	1	1	1	NA	0	NA
lan_500_curr	Pooled Estimate	-0.0119593	-0.0392097	0.015291	0.389697	NA	0.4
temp_mean_curr	BAMSE	1.02464	0.960667	1.09287	NA	12.7	NA
temp_mean_curr	GINIplusLISA_south	0.880563	0.754142	1.02818	NA	2.2	NA
temp_mean_curr	GINIplusLISA_north	1.08644	0.881987	1.33829	NA	1.2	NA
temp_mean_curr	PIAMA	1.02421	0.99881	1.05026	NA	82.3	NA
temp_mean_curr	Krakow	1.02598	0.853541	1.23326	NA	1.6	NA
temp_mean_curr	Pooled Estimate	0.0213975	-0.00159643	0.0443914	0.0681692	NA	0
temp_sd_curr	BAMSE	0.920454	0.856884	0.98874	NA	28.9	NA
temp_sd_curr	GINIplusLISA_south	0.883365	0.779082	1.00161	NA	15.8	NA
temp_sd_curr	GINIplusLISA_north	0.948386	0.716067	1.25608	NA	4.3	NA
temp_sd_curr	PIAMA	0.996652	0.965714	1.02858	NA	42.4	NA
temp_sd_curr	Krakow	0.905908	0.75	1.09423	NA	8.6	NA
temp_sd_curr	Pooled Estimate	-0.0557901	-0.116966	0.00538544	0.0738691	NA	0.5
temp_meanw_curr	BAMSE	0.926796	0.865035	0.992967	NA	30.9	NA
temp_meanw_curr	GINIplusLISA_south	0.85902	0.739667	0.997633	NA	16.1	NA
temp_meanw_curr	GINIplusLISA_north	0.896945	0.595832	1.35023	NA	3.3	NA
temp_meanw_curr	PIAMA	1.02328	0.99557	1.05177	NA	39	NA
temp_meanw_curr	Krakow	1.01934	0.833369	1.2468	NA	10.8	NA
temp_meanw_curr	Pooled Estimate	-0.0404355	-0.117422	0.0365508	0.303277	NA	0.7
temp_sdw_curr	BAMSE	1.17717	0.94364	1.4685	NA	0	NA
temp_sdw_curr	GINIplusLISA_south	0.907265	0.759826	1.08331	NA	0.1	NA
temp_sdw_curr	GINIplusLISA_north	0.954682	0.734242	1.24131	NA	0	NA
temp_sdw_curr	PIAMA	0.999041	0.994622	1.00348	NA	99.8	NA
temp_sdw_curr	Krakow	0.986885	0.789474	1.23366	NA	0	NA
temp_sdw_curr	Pooled Estimate	-0.000971837	-0.00540049	0.00345681	0.667122	NA	0
temp_meanc_curr	BAMSE	1.04675	0.979563	1.11855	NA	10.3	NA
temp_meanc_curr	GINIplusLISA_south	0.916459	0.781308	1.07499	NA	2	NA
temp_meanc_curr	GINIplusLISA_north	1.19499	0.912351	1.56519	NA	0.7	NA
temp_meanc_curr	PIAMA	1.00274	0.999692	1.00579	NA	85.3	NA
temp_meanc_curr	Krakow	1.03376	0.868902	1.22991	NA	1.7	NA
temp_meanc_curr	Pooled Estimate	0.00713171	-0.015581	0.0298444	0.538276	NA	0.1
temp_sdc_curr	BAMSE	0.910463	0.855626	0.968815	NA	28.3	NA
temp_sdc_curr	GINIplusLISA_south	0.898302	0.802039	1.00612	NA	19.5	NA
temp_sdc_curr	GINIplusLISA_north	1.57643	1.00242	2.47912	NA	2.6	NA
temp_sdc_curr	PIAMA	1.00602	0.999449	1.01263	NA	35	NA
temp_sdc_curr	Krakow	0.852878	0.733286	0.991974	NA	14.5	NA
temp_sdc_curr	Pooled Estimate	-0.0569077	-0.132072	0.0182569	0.137834	NA	0.8

## Sheet: sheet3
Exposure	Cohort	Subgroup	Weight	I2	Tau2	Q_pval	OR	CI_Lower	CI_Upper	SE	Z_score	P_value
ndvi_md3	BAMSE	MBC	9.4	NA	NA	NA	0.947432	0.85385	1.05127	0.0530612	-1.01769	0.308824
ndvi_md3	CEANS	AC	7.9	NA	NA	NA	0.929601	0.822835	1.05127	0.0625	-1.168	0.242807
ndvi_md3	GCAT	AC	4.3	NA	NA	NA	0.985112	0.813833	1.19125	0.0971939	-0.154331	0.877349
ndvi_md3	GINIplusLISA_north	MBC	2.4	NA	NA	NA	0.949329	0.72325	1.24483	0.13852	-0.375396	0.707366
ndvi_md3	Krakow	MBC	1.4	NA	NA	NA	1.19363	0.822835	1.72979	0.189541	0.933836	0.350389
ndvi_md3	NEMESIS-2	AC	4.6	NA	NA	NA	1.01308	0.845354	1.2141	0.0923469	0.140773	0.888049
ndvi_md3	PIAMA	MBC	11.3	NA	NA	NA	0.848742	0.77958	0.92404	0.0433673	-3.78165	0.000155794
ndvi_md3	SALIA	AC	0.9	NA	NA	NA	0.891366	0.562142	1.41482	0.235459	-0.488407	0.625261
ndvi_md3	GINIplusLISA_south	MBC	6.9	NA	NA	NA	1.09856	0.959829	1.2586	0.0691327	1.3597	0.173923
ndvi_md3	PONS	AC	3.9	NA	NA	NA	0.847894	0.693503	1.03769	0.102806	-1.60496	0.108502
ndvi_md3	Lifelines	AC	17.4	NA	NA	NA	1.002	0.971416	1.03458	0.0160714	0.124444	0.900963
ndvi_md3	EstBB_2	AC	14	NA	NA	NA	1.03045	0.968507	1.09636	0.0316327	0.948387	0.342932
ndvi_md3	HAPIEE	AC	1.8	NA	NA	NA	0.908464	0.661662	1.24608	0.16148	-0.594502	0.552176
ndvi_md3	EstBB_1	AC	13.8	NA	NA	NA	0.97824	0.918512	1.04185	0.0321429	-0.684444	0.493695
ndvi_md3	Pooled - MBC	MBC	NA	0.7	0.0101	0.016	0.967539	0.860708	1.08654	0.0594388	-0.555193	0.578763
ndvi_md3	Pooled - AC	AC	NA	0	0	0.666	0.997004	0.972388	1.02122	0.0125	-0.24	0.81033
ndvi_md10	BAMSE	MBC	9	NA	NA	NA	0.988072	0.865022	1.1275	0.067602	-0.177509	0.859108
ndvi_md10	CEANS	AC	10	NA	NA	NA	0.955042	0.8462	1.07681	0.0614796	-0.748216	0.45433
ndvi_md10	GCAT	AC	6.6	NA	NA	NA	1.0141	0.858988	1.19722	0.0846939	0.165301	0.868707
ndvi_md10	GINIplusLISA_north	MBC	2.4	NA	NA	NA	0.897628	0.661001	1.21896	0.156122	-0.691765	0.489085
ndvi_md10	Krakow	MBC	1.4	NA	NA	NA	1.08546	0.715338	1.64707	0.212755	0.38542	0.699927
ndvi_md10	NEMESIS-2	AC	5.9	NA	NA	NA	0.983144	0.821191	1.17704	0.0918367	-0.185111	0.853142
ndvi_md10	PIAMA	MBC	14.4	NA	NA	NA	0.866754	0.797718	0.940823	0.0420918	-3.39733	0.00068046
ndvi_md10	SALIA	AC	0.9	NA	NA	NA	1.02224	0.615082	1.69893	0.259184	0.0848819	0.932355
ndvi_md10	GINIplusLISA_south	MBC	8.5	NA	NA	NA	1.13428	0.987084	1.30343	0.0709184	1.77669	0.0756192
ndvi_md10	PONS	AC	5.2	NA	NA	NA	0.891366	0.733447	1.08329	0.0994898	-1.1559	0.247723
ndvi_md10	EstBB_2	AC	16.8	NA	NA	NA	1.0284	0.962713	1.09856	0.0336735	0.831515	0.405683
ndvi_md10	HAPIEE	AC	2	NA	NA	NA	0.847046	0.603506	1.19006	0.173214	-0.958351	0.337886
ndvi_md10	EstBB_1	AC	16.8	NA	NA	NA	0.98906	0.92589	1.05654	0.0336735	-0.326667	0.74392
ndvi_md10	Pooled - MBC	MBC	NA	0.7	0.0107	0.019	0.977262	0.865022	1.10407	0.0622449	-0.369508	0.711749
ndvi_md10	Pooled - AC	AC	NA	0	0	0.828	0.994018	0.955042	1.03458	0.0204082	-0.294	0.768758
imp_300	BAMSE	MBC	9.1	NA	NA	NA	1.24483	0.767974	2.01778	0.246429	0.888696	0.374167
imp_300	CEANS	AC	7	NA	NA	NA	1.20081	0.66631	2.16193	0.300255	0.609482	0.542205
imp_300	GCAT	AC	4.6	NA	NA	NA	1.2214	0.561581	2.65913	0.396684	0.50418	0.614135
imp_300	GINIplusLISA_north	MBC	3.8	NA	NA	NA	1.38403	0.574072	3.3401	0.449235	0.723453	0.469402
imp_300	Krakow	MBC	0.7	NA	NA	NA	2.06473	0.222462	19.1634	1.13673	0.637792	0.523609
imp_300	NEMESIS-2	AC	4.2	NA	NA	NA	0.963676	0.423585	2.19022	0.419133	-0.0882775	0.929656
imp_300	PIAMA	MBC	11.5	NA	NA	NA	2.01174	1.35934	2.97427	0.199745	3.49946	0.000466195
imp_300	SALIA	AC	1.3	NA	NA	NA	0.97531	0.195147	4.87929	0.821173	-0.0304442	0.975713
imp_300	GINIplusLISA_south	MBC	6.7	NA	NA	NA	0.589194	0.320139	1.08329	0.310969	-1.70113	0.0889182
imp_300	PONS	AC	2.5	NA	NA	NA	1.82577	0.59274	5.62376	0.57398	1.04882	0.294262
imp_300	Lifelines	AC	21.1	NA	NA	NA	1.04394	0.913931	1.19125	0.067602	0.636075	0.524727
imp_300	EstBB_2	AC	13.6	NA	NA	NA	0.927743	0.668312	1.2866	0.167092	-0.448855	0.653536
imp_300	HAPIEE	AC	1.5	NA	NA	NA	0.491644	0.112703	2.14256	0.751276	-0.945059	0.344629
imp_300	EstBB_1	AC	12.5	NA	NA	NA	1.22875	0.856415	1.76297	0.184184	1.11845	0.263375
imp_300	Pooled - MBC	MBC	NA	0.6	0.1875	0.023	1.25232	0.757297	2.07093	0.256633	0.87674	0.380628
imp_300	Pooled - AC	AC	NA	0	0	0.889	1.05338	0.942707	1.17586	0.0563776	0.922353	0.356345
imp_1000	BAMSE	MBC	7.3	NA	NA	NA	1.05022	0.592147	1.86265	0.292347	0.167609	0.866891
imp_1000	CEANS	AC	5.6	NA	NA	NA	1.51892	0.770281	2.99517	0.346429	1.2066	0.227587
imp_1000	GCAT	AC	6.1	NA	NA	NA	0.996008	0.524138	1.8908	0.327296	-0.0122214	0.990249
imp_1000	GINIplusLISA_north	MBC	3.4	NA	NA	NA	1.14111	0.452938	2.87485	0.471429	0.28	0.779478
imp_1000	Krakow	MBC	0.6	NA	NA	NA	2.35137	0.251076	21.9991	1.14107	0.749296	0.453679
imp_1000	NEMESIS-2	AC	4.3	NA	NA	NA	1.40214	0.630022	3.1174	0.407908	0.828618	0.407321
imp_1000	PIAMA	MBC	12.9	NA	NA	NA	1.69723	1.18412	2.43513	0.183929	2.87612	0.00402601
imp_1000	SALIA	AC	1.3	NA	NA	NA	0.688665	0.149419	3.17402	0.779592	-0.478455	0.632326
imp_1000	GINIplusLISA_south	MBC	7.1	NA	NA	NA	0.578105	0.32368	1.03149	0.295663	-1.85346	0.0638165
imp_1000	PONS	AC	2.3	NA	NA	NA	2.10013	0.674354	6.53387	0.579337	1.28077	0.200273
imp_1000	Lifelines	AC	22.6	NA	NA	NA	0.936131	0.812207	1.07788	0.0721939	-0.914205	0.360609
imp_1000	EstBB_2	AC	13.5	NA	NA	NA	0.992032	0.70328	1.40074	0.175765	-0.0455152	0.963697
imp_1000	HAPIEE	AC	1.3	NA	NA	NA	1.07681	0.230156	5.03292	0.78699	0.0940292	0.925086
imp_1000	EstBB_1	AC	11.5	NA	NA	NA	1.13997	0.763379	1.70233	0.204592	0.640299	0.521978
imp_1000	Pooled - MBC	MBC	NA	0.6	0.1528	0.037	1.10517	0.687289	1.77535	0.242092	0.413066	0.679558
imp_1000	Pooled - AC	AC	NA	0	0.0013	0.731	0.999	0.879853	1.13428	0.0647959	-0.0154331	0.987687
lan_300	BAMSE	MBC	0.8	NA	NA	NA	0.83778	0.542808	1.29305	0.221429	-0.799355	0.424085
lan_300	CEANS	AC	8.2	NA	NA	NA	1.09308	0.983144	1.21531	0.0540816	1.64566	0.0998337
lan_300	GCAT	AC	1.7	NA	NA	NA	0.996008	0.746769	1.32843	0.146939	-0.0272222	0.978282
lan_300	Krakow	MBC	0.5	NA	NA	NA	0.932394	0.535797	1.62418	0.282908	-0.24743	0.804575
lan_300	NEMESIS-2	AC	4.8	NA	NA	NA	1.05971	0.904837	1.23986	0.0803571	0.721778	0.470431
lan_300	PIAMA	MBC	11.7	NA	NA	NA	1.13202	1.05022	1.22018	0.0382653	3.24053	0.00119306
lan_300	GINIplusLISA_south	MBC	10.4	NA	NA	NA	0.916677	0.841979	0.998002	0.0433673	-2.00612	0.0448437
lan_300	PONS	AC	8.8	NA	NA	NA	1.04289	0.94365	1.15258	0.0510204	0.8232	0.410394
lan_300	Lifelines	AC	19.1	NA	NA	NA	1.03873	1.01918	1.05866	0.00969388	3.92	8.8549e-05
lan_300	EstBB_2	AC	16.7	NA	NA	NA	0.993024	0.955042	1.03355	0.0201531	-0.347342	0.728335
lan_300	HAPIEE	AC	0.9	NA	NA	NA	1.17704	0.783488	1.76827	0.207653	0.784963	0.432475
lan_300	EstBB_1	AC	16.2	NA	NA	NA	1.05548	1.01106	1.10296	0.0221939	2.4331	0.01497
lan_300	Pooled - MBC	MBC	NA	0.8	0.0149	0.002	0.992032	0.844509	1.16649	0.082398	-0.0970898	0.922655
lan_300	Pooled - AC	AC	NA	0	0.0003	0.459	1.03458	1.00904	1.06184	0.0130102	2.61333	0.00896638
lan_1000	BAMSE	MBC	0.4	NA	NA	NA	1.39515	0.674354	2.88349	0.370663	0.89839	0.368978
lan_1000	CEANS	AC	6.4	NA	NA	NA	1.12862	0.979219	1.30083	0.072449	1.67014	0.0948915
lan_1000	GCAT	AC	1.6	NA	NA	NA	1.10738	0.797718	1.53572	0.167092	0.610443	0.541569
lan_1000	Krakow	MBC	0.4	NA	NA	NA	1.02634	0.512733	2.05238	0.353827	0.0734823	0.941422
lan_1000	NEMESIS-2	AC	5.5	NA	NA	NA	1.05971	0.904837	1.23986	0.0803571	0.721778	0.470431
lan_1000	PIAMA	MBC	12.4	NA	NA	NA	1.12862	1.04917	1.21531	0.0375	3.22667	0.00125241
lan_1000	GINIplusLISA_south	MBC	10.7	NA	NA	NA	0.904837	0.826959	0.98906	0.0456633	-2.18994	0.0285283
lan_1000	PONS	AC	9.6	NA	NA	NA	1.03458	0.936131	1.14339	0.0510204	0.6664	0.505155
lan_1000	Lifelines	AC	18.5	NA	NA	NA	1.03873	1.01918	1.05866	0.00969388	3.92	8.8549e-05
lan_1000	EstBB_2	AC	16.8	NA	NA	NA	0.980199	0.94365	1.01816	0.0193878	-1.03158	0.302269
lan_1000	HAPIEE	AC	1.4	NA	NA	NA	1.05971	0.737123	1.52501	0.185459	0.312737	0.75448
lan_1000	EstBB_1	AC	16.4	NA	NA	NA	1.03562	0.994018	1.07788	0.0206633	1.69383	0.0902981
lan_1000	Pooled - MBC	MBC	NA	0.8	0.0178	0.002	1.03149	0.859848	1.23738	0.0928571	0.333846	0.738496
lan_1000	Pooled - AC	AC	NA	0.2	0.0005	0.233	1.02737	0.997004	1.05866	0.0153061	1.764	0.077732

## Sheet: sheet4
Domain	Cluster label	Cohort	OR	OR_low	OR_high	P_value	weight	I2
Air pollution	Moderate pollution cluster	BAMSE	1.13	0.91	1.41	0.273925	13.8	NA
Air pollution	Moderate pollution cluster	ELSPAC-CZ	1.05	0.71	1.56	0.808031	5.8	NA
Air pollution	Moderate pollution cluster	GINIplus/LISA North	1.37	0.58	3.22	0.471561	1.4	NA
Air pollution	Moderate pollution cluster	GINIplus/LISASouth	0.95	0.58	1.53	0.835784	4	NA
Air pollution	Moderate pollution cluster	Krakow	1.57	0.57	4.27	0.379901	1	NA
Air pollution	Moderate pollution cluster	PIAMA	1.24	0.73	2.11	0.426929	3.4	NA
Air pollution	Moderate pollution cluster	Meta-analysisc	1.12	0.95	1.31	0.166796	NA	0
Air pollution	Moderate pollution cluster	CEANS	1.58	1.16	2.16	0.00392345	8.2	NA
Air pollution	Moderate pollution cluster	EstBB_1	0.87	0.69	1.1	0.241785	12.6	NA
Air pollution	Moderate pollution cluster	EstBB_2	0.94	0.75	1.18	0.59251	12.8	NA
Air pollution	Moderate pollution cluster	GCAT	0.98	0.64	1.51	0.926492	5	NA
Air pollution	Moderate pollution cluster	HAPIEE	0.83	0.43	1.59	0.576472	2.3	NA
Air pollution	Moderate pollution cluster	Lifelines	1.07	0.95	1.21	0.272926	23.6	NA
Air pollution	Moderate pollution cluster	NEMESIS	0.82	0.47	1.42	0.481698	3.1	NA
Air pollution	Moderate pollution cluster	PONS	0.54	0.27	1.09	0.0834748	2	NA
Air pollution	Moderate pollution cluster	SALIA	1.55	0.54	4.48	0.416813	0.9	NA
Air pollution	Moderate pollution cluster	Meta-analysisc	1	0.85	1.18	1	NA	0.47
Air pollution	High PM-NO2-but low O3 cluster	BAMSE	1.06	0.8	1.41	0.686921	10.8	NA
Air pollution	High PM-NO2-but low O4 cluster	ELSPAC-CZ	1.27	0.86	1.86	0.224516	5.9	NA
Air pollution	High PM-NO2-but low O5 cluster	GINIplus/LISA North	1.55	0.8	3	0.193685	2	NA
Air pollution	High PM-NO2-but low O6 cluster	GINIplus/LISASouth	0.92	0.47	1.81	0.808461	1.9	NA
Air pollution	High PM-NO2-but low O7 cluster	Krakow	1.95	0.9	4.19	0.0887419	1.5	NA
Air pollution	High PM-NO2-but low O8 cluster	PIAMA	1.11	0.6	2.07	0.741139	2.3	NA
Air pollution	High PM-NO2-but low O9 cluster	Meta-analysisc	1.18	0.97	1.42	0.0886782	NA	0
Air pollution	High PM-NO2-but low O10 cluster	CEANS	1.3	0.86	1.98	0.217466	5	NA
Air pollution	High PM-NO2-but low O11 cluster	EstBB_1	1.05	0.83	1.32	0.680173	16.3	NA
Air pollution	High PM-NO2-but low O12 cluster	EstBB_2	1.31	1.01	1.7	0.0420587	12.6	NA
Air pollution	High PM-NO2-but low O13 cluster	GCAT	0.83	0.53	1.31	0.419569	4.3	NA
Air pollution	High PM-NO2-but low O14 cluster	HAPIEE	1.79	0.98	3.26	0.0575841	2.4	NA
Air pollution	High PM-NO2-but low O15 cluster	Lifelines	1.13	0.96	1.34	0.150832	31.1	NA
Air pollution	High PM-NO2-but low O16 cluster	NEMESIS	0.79	0.4	1.53	0.490965	2	NA
Air pollution	High PM-NO2-but low O17 cluster	PONS	0.73	0.33	1.64	0.44164	1.4	NA
Air pollution	High PM-NO2-but low O18 cluster	SALIA	0.75	0.24	2.41	0.624929	0.6	NA
Air pollution	High PM-NO2-but low O19 cluster	Meta-analysisc	1.13	1.01	1.25	0.0246257	NA	0.09
Built environment	moderate built environment cluster	BAMSE	1.06	0.85	1.31	0.597452	11.3	NA
Built environment	moderate built environment cluster	ELSPAC-CZ	1.07	0.7	1.64	0.755403	4	NA
Built environment	moderate built environment cluster	GINIplus/LISA North	1.64	0.85	3.15	0.138766	1.8	NA
Built environment	moderate built environment cluster	GINIplus/LISASouth	0.97	0.66	1.43	0.877274	3.7	NA
Built environment	moderate built environment cluster	Krakow	1.08	0.47	2.5	0.856753	1.1	NA
Built environment	moderate built environment cluster	PIAMA	1.45	1.05	2	0.0237941	6.3	NA
Built environment	moderate built environment cluster	Meta-analysisc	1.14	0.98	1.34	0.10066	NA	0
Built environment	moderate built environment cluster	CEANS	1.17	0.76	1.81	0.478174	3.9	NA
Built environment	moderate built environment cluster	EstBB_1	1.42	1.04	1.94	0.0274733	6.7	NA
Built environment	moderate built environment cluster	EstBB_2	1.45	1.11	1.9	0.00673131	8.2	NA
Built environment	moderate built environment cluster	GCAT	1.18	0.85	1.65	0.327989	6.1	NA
Built environment	moderate built environment cluster	HAPIEE	1.52	0.75	3.08	0.245267	1.6	NA
Built environment	moderate built environment cluster	Lifelines	1.21	0.97	1.47	0.0722669	11.8	NA
Built environment	moderate built environment cluster	NEMESIS	1.02	0.64	1.61	0.932941	3.5	NA
Built environment	moderate built environment cluster	PONS	1.05	1	1.1	0.0447833	28.3	NA
Built environment	moderate built environment cluster	SALIA	1.21	0.4	3.63	0.73476	0.7	NA
Built environment	moderate built environment cluster	Meta-analysisc	1.19	1.05	1.34	0.00517328	NA	30
Built environment	Low greenness-high built up clusters	BAMSE	1.24	0.93	1.65	0.141364	10.7	NA
Built environment	Low greenness-high built up clusters	ELSPAC-CZ	1.66	1.1	2.49	0.0150234	5.3	NA
Built environment	Low greenness-high built up clusters	GINIplus/LISA North	1.63	0.93	2.86	0.0882194	2.7	NA
Built environment	Low greenness-high built up clusters	GINIplus/LISASouth	1.32	0.73	2.39	0.358811	2.5	NA
Built environment	Low greenness-high built up clusters	Krakow	1.02	0.52	2	0.954047	1.9	NA
Built environment	Low greenness-high built up clusters	PIAMA	1.45	0.82	2.56	0.200761	2.7	NA
Built environment	Low greenness-high built up clusters	Meta-analysisc	1.36	1.14	1.64	0.00091841	NA	0
Built environment	Low greenness-high built up clusters	CEANS	1.2	0.68	2.12	0.52965	2.7	NA
Built environment	Low greenness-high built up clusters	EstBB_1	1.19	0.96	1.48	0.115184	18.8	NA
Built environment	Low greenness-high built up clusters	EstBB_2	1.24	0.97	1.57	0.0799212	15.2	NA
Built environment	Low greenness-high built up clusters	GCAT	0.77	0.41	1.45	0.417309	2.2	NA
Built environment	Low greenness-high built up clusters	HAPIEE	2.46	1	6.04	0.0497519	1.1	NA
Built environment	Low greenness-high built up clusters	Lifelines	1.12	0.95	1.35	0.206147	30.1	NA
Built environment	Low greenness-high built up clusters	NEMESIS	0.85	0.44	1.64	0.628231	2	NA
Built environment	Low greenness-high built up clusters	PONS	0.69	0.3	1.55	0.375763	1.3	NA
Built environment	Low greenness-high built up clusters	SALIA	1.99	0.62	6.46	0.249745	0.6	NA
Built environment	Low greenness-high built up clusters	Meta-analysisc	1.15	1.03	1.28	0.0116945	NA	0.01
Temperature	Moderate annual temperature	BAMSE	0.96	0.82	1.14	0.627192	26	NA
Temperature	Moderate annual temperature	ELSPAC-CZ	0.82	0.52	1.31	0.399813	3.3	NA
Temperature	Moderate annual temperature	GINIplus/LISA North	1.17	0.57	2.39	0.667659	1.4	NA
Temperature	Moderate annual temperature	GINIplus/LISASouth	1.03	0.63	1.67	0.905387	3.1	NA
Temperature	Moderate annual temperature	Krakow	1.38	0.65	2.93	0.401763	1.3	NA
Temperature	Moderate annual temperature	PIAMA	1.12	0.62	2.01	0.705648	2.1	NA
Temperature	Moderate annual temperature	Meta-analysisc	0.98	0.86	1.13	0.77178	NA	0
Temperature	Moderate annual temperature	CEANS	0.91	0.64	1.29	0.597888	6	NA
Temperature	Moderate annual temperature	EstBB_1	1.12	0.91	1.39	0.294312	15.8	NA
Temperature	Moderate annual temperature	EstBB_2	-	-	-		-	NA
Temperature	Moderate annual temperature	GCAT	0.72	0.39	1.33	0.293865	1.9	NA
Temperature	Moderate annual temperature	HAPIEE	1.22	0.42	3.56	0.715323	0.6	NA
Temperature	Moderate annual temperature	Lifelines	1.12	0.96	1.3	0.142848	32.7	NA
Temperature	Moderate annual temperature	NEMESIS	1.21	0.79	1.87	0.385833	1.2	NA
Temperature	Moderate annual temperature	PONS	1.16	0.54	2.5	0.704204	0.6	NA
Temperature	Moderate annual temperature	SALIA	1.52	0.51	4.5	0.450968	3.9	NA
Temperature	Moderate annual temperature	Meta-analysisc	1.09	0.98	1.22	0.123034	NA	0
Temperature	High annual temperature	BAMSE	0.79	0.42	1.48	0.463178	4.3	NA
Temperature	High annual temperature	ELSPAC-CZ	0.59	0.38	0.9	0.0164479	7.9	NA
Temperature	High annual temperature	GINIplus/LISA North	0.86	0.46	1.62	0.638629	4.3	NA
Temperature	High annual temperature	GINIplus/LISASouth	0.99	0.52	1.87	0.975443	4.2	NA
Temperature	High annual temperature	Krakow	1.28	0.6	2.73	0.523027	3.1	NA
Temperature	High annual temperature	PIAMA	1.22	0.75	2.01	0.429113	6.4	NA
Temperature	High annual temperature	Meta-analysisc	0.89	0.67	1.17	0.412546	NA	0.2
Temperature	High annual temperature	CEANS	1.47	1.01	2.16	0.0469523	9.6	NA
Temperature	High annual temperature	EstBB_1	1.07	0.81	1.4	0.627893	14.7	NA
Temperature	High annual temperature	EstBB_2	-	-	-	-	-	NA
Temperature	High annual temperature	GCAT	0.8	0.54	1.18	0.26314	9.1	NA
Temperature	High annual temperature	HAPIEE	2.33	0.79	6.9	0.126026	1.6	NA
Temperature	High annual temperature	Lifelines	0.99	0.88	1.12	0.870231	26.7	NA
Temperature	High annual temperature	NEMESIS	0.85	0.44	1.63	0.626627	4.1	NA
Temperature	High annual temperature	PONS	1.19	0.52	2.73	0.680911	2.6	NA
Temperature	High annual temperature	SALIA	0.54	0.17	1.67	0.290424	1.4	NA
Temperature	High annual temperature	Meta-analysisc	1.02	0.92	1.13	0.705757	NA	0.25

## Sheet: sheet 5
cohort type	cohort	subgroup	category	OR	OR_low	OR_high	Weight	I2	P value
AC	CEANS	age group	adult	1.22166	1.05477	1.41497	3.8	NA	0.00755091
AC	EBB_1	age group	adult	1.13658	1.00369	1.28707	4.1	NA	0.0435898
AC	EBB_2	age group	adult	1.14141	1.02057	1.27655	4.3	NA	0.0205223
AC	GCAT	age group	adult	1.45559	1.21472	1.74422	3.4	NA	4.75133e-05
AC	Lifelines	age group	adult	1.07209	1.02961	1.11631	5	NA	0.000738402
AC	NEMESIS	age group	adult	1.04128	0.873513	1.24127	3.4	NA	0.651788
AC	PONS	age group	adult	1.96132	1.59908	2.40561	3.1	NA	1.00547e-10
AC	CEANS	age group	elderly	1.16416	1.05029	1.29037	4.4	NA	0.00380022
AC	EBB_1	age group	elderly	1.20224	1.04691	1.38061	3	NA	0.00906605
AC	EBB_2	age group	elderly	1.45548	1.26595	1.67338	3	NA	1.34102e-07
AC	GCAT	age group	elderly	0.796694	0.64782	0.979779	3	NA	0.031275
AC	Lifelines	age group	elderly	0.977681	0.924787	1.0336	4	NA	0.426362
AC	NEMESIS	age group	elderly	1.18937	0.957474	1.47743	2	NA	0.117051
AC	PONS	age group	elderly	1.04089	0.895531	1.20985	3.8	NA	0.601491
AC	SALIA	age group	elderly	1.43961	1.02531	2.02133	1.8	NA	0.0353483
MBC	BAMSE	age group	preschool and school	1.15265	1.07728	1.23329	4.8	NA	3.8272e-05
MBC	GINI/LISA north	age group	preschool and school	1.24347	1.0541	1.46687	3.6	NA	0.0097386
MBC	GINI/LISA south	age group	preschool and school	1.15052	1.03938	1.27354	4.4	NA	0.00682416
MBC	Krakow	age group	preschool and school	1.23203	1.00636	1.50829	3.1	NA	0.0432318
MBC	PIAMA	age group	preschool and school	1.1408	1.04511	1.24525	4.6	NA	0.00320664
MBC	BAMSE	age group	puberty and young adult	0.982256	0.911748	1.05822	4.7	NA	0.63757
MBC	GINI/LISA north	age group	puberty and young adult	1.05479	0.858893	1.29538	3.1	NA	0.610825
MBC	GINI/LISA south	age group	puberty and young adult	0.959548	0.819744	1.1232	3.7	NA	0.607281
MBC	Krakow	age group	puberty and young adult	1.10321	0.836569	1.45483	2.3	NA	0.486536
MBC	Lifelines	age group	puberty and young adult	1.15821	1.08478	1.23662	4.8	NA	1.1078e-05
MBC	NEMESIS	age group	puberty and young adult	1.19739	0.935215	1.53307	2.6	NA	0.153068
MBC	PIAMA	age group	puberty and young adult	1.09406	0.854638	1.40055	2.6	NA	0.475588
MBC	BAMSE	sex	female	1.11079	0.998562	1.23563	15.8	NA	0.0531721
AC	CEANS	sex	female	1.34528	1.15667	1.56466	8	NA	0.000118908
AC	EBB_1	sex	female	1.13353	1.05017	1.22352	7.3	NA	0.00130059
AC	EBB_2	sex	female	1.14476	1.06062	1.23558	6.9	NA	0.000518676
AC	GCAT	sex	female	1.10597	0.952183	1.28459	4.3	NA	0.18732
MBC	GINIplusLISA_north	sex	female	1.29557	1.04319	1.60901	8.1	NA	0.0191531
MBC	GINIplusLISA_south	sex	female	1.27255	1.08884	1.48726	12.7	NA	0.00244619
MBC	Krakow	sex	female	1.08462	0.874579	1.3451	5.4	NA	0.459504
AC	Lifelines	sex	female	1.14696	1.09479	1.20161	13.1	NA	7.80335e-09
AC	NEMESIS-2	sex	female	1.0321	0.828811	1.28525	4.3	NA	0.777705
MBC	PIAMA	sex	female	1.20006	1.07366	1.34134	10	NA	0.00132016
AC	PONS	sex	female	1.27219	1.06242	1.52336	3.7	NA	0.00882725
AC	SALIA	sex	female	1.41256	1.02398	1.94862	1.3	NA	0.0353483
MBC	BAMSE	sex	male	1.15034	1.0358	1.27755	15.8	NA	0.00886056
AC	CEANS	sex	male	1.19919	1.01134	1.42193	7	NA	0.0366409
AC	EBB_1	sex	male	1.05395	0.971953	1.14286	7.8	NA	0.203522
AC	EBB_2	sex	male	1.02261	0.93637	1.11679	8.1	NA	0.618906
AC	GCAT	sex	male	1.02892	0.874677	1.21037	3.9	NA	0.730794
MBC	GINIplusLISA_north	sex	male	1.16237	0.920348	1.46803	8.1	NA	0.206532
MBC	GINIplusLISA_south	sex	male	0.961332	0.774092	1.19386	12.7	NA	0.721243
MBC	Krakow	sex	male	1.26695	1.05432	1.52248	5.4	NA	0.0115938
AC	Lifelines	sex	male	0.919946	0.869716	0.973077	13.8	NA	0.00358315
AC	NEMESIS-2	sex	male	1.22631	1.0127	1.48498	5.2	NA	0.0366882
MBC	PIAMA	sex	male	0.89635	0.782547	1.0267	10	NA	0.114198
AC	PONS	sex	male	1.0145	0.805628	1.27752	5.3	NA	0.902606
MBC	Pooled estimate	sex	male	1.055	0.9399	1.1851	NA	64.1	0.365254
MBC	Pooled estimate	sex	female	1.1481	1.0642	1.2386	NA	44.9	0.000360522
AC	Pooled estimate	sex	male	1.16056	1.09779	1.22691	NA	0	1.52933e-07
AC	Pooled estimate	sex	female	1.03583	0.976579	1.09867	NA	48.99	0.241462
MBC	Pooled estimate	age	preschool and primary school	1.1592	1.1089	1.2119	NA	0	7.03595e-11
MBC	Pooled estimate	age	puberty and young adult	1.0645	0.9844	1.1512	NA	55.3	0.117502
AC	Pooled estimate	age	adult	1.2464	1.0679	1.4547	NA	86.3	0.00521774
AC	Pooled estimate	age	elderly	1.1277	0.9907	1.2837	NA	84.7	0.0690166

## Sheet: Sheet1
BAMSE	1.06	0.85	1.31	0.597452
ELSPAC-CZ	1.07	0.7	1.64	0.755403
GINIplus/LISA North	1.64	0.85	3.15	0.138766
GINIplus/LISASouth	0.97	0.66	1.43	0.877274
Krakow	1.08	0.47	2.5	0.856753
PIAMA	1.45	1.05	2	0.0237941
Meta-analysisc	1.14	0.98	1.34	0.10066
CEANS	1.17	0.76	1.81	0.478174
EstBB_1	1.42	1.04	1.94	0.0274733
EstBB_2	1.45	1.11	1.9	0.00673131
GCAT	1.18	0.85	1.65	0.327989
HAPIEE	1.52	0.75	3.08	0.245267
Lifelines	1.21	0.97	1.47	0.0722669
NEMESIS	1.02	0.64	1.61	0.932941
PONS	1.05	1	1.1	0.0447833
SALIA	1.21	0.4	3.63	0.73476
Meta-analysisc	1.19	1.05	1.34	0.00517328
BAMSE	1.24	0.93	1.65	0.141364
ELSPAC-CZ	1.66	1.1	2.49	0.0150234
GINIplus/LISA North	1.63	0.93	2.86	0.0882194
GINIplus/LISASouth	1.32	0.73	2.39	0.358811
Krakow	1.02	0.52	2	0.954047
PIAMA	1.45	0.82	2.56	0.200761
Meta-analysisc	1.36	1.14	1.64	0.00091841
CEANS	1.2	0.68	2.12	0.52965
EstBB_1	1.19	0.96	1.48	0.115184
EstBB_2	1.24	0.97	1.57	0.0799212
GCAT	0.77	0.41	1.45	0.417309
HAPIEE	2.46	1	6.04	0.0497519
Lifelines	1.12	0.95	1.35	0.206147
NEMESIS	0.85	0.44	1.64	0.628231
PONS	0.69	0.3	1.55	0.375763
SALIA	1.99	0.62	6.46	0.249745
Meta-analysisc	1.15	1.03	1.28	0.0116945
BAMSE	0.96	0.82	1.14	0.627192
ELSPAC-CZ	0.82	0.52	1.31	0.399813
GINIplus/LISA North	1.17	0.57	2.39	0.667659
GINIplus/LISASouth	1.03	0.63	1.67	0.905387
Krakow	1.38	0.65	2.93	0.401763
PIAMA	1.12	0.62	2.01	0.705648
Meta-analysisc	0.98	0.86	1.13	0.77178
CEANS	0.91	0.64	1.29	0.597888
EstBB_1	1.12	0.91	1.39	0.294312
EstBB_2	-	-	-	#VALUE!
GCAT	0.72	0.39	1.33	0.293865
HAPIEE	1.22	0.42	3.56	0.715323
Lifelines	1.12	0.96	1.3	0.142848
NEMESIS	1.21	0.79	1.87	0.385833
PONS	1.16	0.54	2.5	0.704204
SALIA	1.52	0.51	4.5	0.450968
Meta-analysisc	1.09	0.98	1.22	0.123034
BAMSE	0.79	0.42	1.48	0.463178
ELSPAC-CZ	0.59	0.38	0.9	0.0164479
GINIplus/LISA North	0.86	0.46	1.62	0.638629
GINIplus/LISASouth	0.99	0.52	1.87	0.975443
Krakow	1.28	0.6	2.73	0.523027
PIAMA	1.22	0.75	2.01	0.429113
Meta-analysisc	0.89	0.67	1.17	0.412546
CEANS	1.47	1.01	2.16	0.0469523
EstBB_1	1.07	0.81	1.4	0.627893
EstBB_2	-	-	-	#VALUE!
GCAT	0.8	0.54	1.18	0.26314
HAPIEE	2.33	0.79	6.9	0.126026
Lifelines	0.99	0.88	1.12	0.870231
NEMESIS	0.85	0.44	1.63	0.626627
PONS	1.19	0.52	2.73	0.680911
SALIA	0.54	0.17	1.67	0.290424
Meta-analysisc	1.02	0.92	1.13	0.705757
